# Supplementary material for: Differential Responsiveness of Human Skin Mast Cells to SCF and IL-33: Reduced Reactivity to SCF but Not to IL-33 in the Post-Mitotic Phase
Source: Cells. 2026 Feb 24;15(5):398. doi: 10.3390/cells15050398 (PMC12984688; doi:10.3390/cells15050398)
Supplement: Supplementary file 1 [file cells-15-00398-s001.zip]

Archive with 1 entries (1 files):
- cells-4021759-supplementary.pdf
